# Supplementary material for: Design of Peptide-Modified Aluminum Nanoparticles with Enhanced Antimicrobial, Antibiofilm, Antioxidant, and DNA-Cleaving Properties
Source: Pharmaceutics. 2025 Nov 19;17(11):1490. doi: 10.3390/pharmaceutics17111490 (PMC12655476; doi:10.3390/pharmaceutics17111490)
Supplement: Supplementary file 1 [file pharmaceutics-17-01490-s001.zip]

Archive with 1 entries (1 files):
- pharmaceutics-3963924-supplementary.pdf
